# Supplementary material for: Population Pharmacokinetic and Pharmacodynamic Analysis of Dalbavancin for Long-Term Treatment of Subacute and/or Chronic Infectious Diseases: The Major Role of Therapeutic Drug Monitoring
Source: Antibiotics (Basel). 2022 Jul 24;11(8):996. doi: 10.3390/antibiotics11080996 (PMC9331863; doi:10.3390/antibiotics11080996)
Supplement: Supplementary file 1 [file antibiotics-11-00996-s001.zip]

Archive with 1 entries (1 files):
- antibiotics-1771306-supplementary.pdf
